# Supplementary material for: Development of Dual ARV-825 and Nintedanib-Loaded PEGylated Nano-Liposomes for Synergistic Efficacy in Vemurafnib-Resistant Melanoma
Source: Pharmaceutics. 2021 Jul 1;13(7):1005. doi: 10.3390/pharmaceutics13071005 (PMC8308940; doi:10.3390/pharmaceutics13071005)
Supplement: Supplementary file 1 [file pharmaceutics-13-01005-s001.zip]

Archive with 1 entries (1 files):
- pharmaceutics-1221695-supplementary.pdf
